# Supplementary material for: Genotyping, generation and proteomic profiling of the first human autosomal dominant osteopetrosis type II-specific induced pluripotent stem cells
Source: Stem Cell Res Ther. 2019 Aug 14;10:251. doi: 10.1186/s13287-019-1369-8 (PMC6693165; doi:10.1186/s13287-019-1369-8)
Supplement: Supplementary file 9 — Table S1. Proteomic analysis revealed the similar expression of pluripotency markers in the ADO2-iPSCs and NC-iPSCs. Table S2 GO functional enrichment analysis of the DEPs of the ADO2-iPSCs. Table S3 KEGG functional enrichment analysis of the DEPs of the ADO2-iPSCs. Table S4 Protein domain functional enrichment analysis of the DEPs of the ADO2-iPSCs. Table S5 GO functional enrichment analysis of the differently Khib-modified proteins of the ADO2-iPSCs. Table S6 KEGG functional enrichment analysis of the differently Khib-modified proteins of the ADO2-iPSCs. Table S7 Protein domain functional enrichment analysis of the differently Khib-modified proteins of the ADO2-iPSCs. (XLSX 32 kb) [file 13287_2019_1369_MOESM9_ESM.xlsx]

## Sheet: Table S1
Table S1. Proteomic analysis revealed the similar expression of pluripotency markers in the ADO2-iPSCs and NC-iPSCs.
Protein accession	Protein description	Gene name	MW [kDa]	Score	Coverage [%]	Peptides	PSMs	Unique peptides	ADO2-iPSCs	NC-iPSCs	ADO2-iPSCs/NC-iPSCs Ratio	ADO2-iPSCs/NC-iPSCs P value
Q01860	"POU domain, class 5, transcription factor 1 OS=Homo sapiens OX=9606 GN=POU5F1"	POU5F1	38.57	76.232	16.1	7	10	7	1.513	1.65	0.917	0.0108573
P48431	Transcription factor SOX-2 OS=Homo sapiens OX=9606 GN=SOX2	SOX2	34.31	9.4198	15.8	6	10	3	1.412	1.296	1.09	0.6533
P11498	"Pyruvate carboxylase, mitochondrial OS=Homo sapiens OX=9606 GN=PC"	TRA-1-60	129.63	22.5	5.5	6	7	6	1.341	1.27	1.056	0.48374
Q16762	Thiosulfate sulfurtransferase OS=Homo sapiens OX=9606 GN=TST	SSEA4	33.429	81.525	34.3	9	12	9	0.543	0.546	0.995	0.80956
Q9H9Z2	Protein lin-28 homolog A OS=Homo sapiens OX=9606 GN=LIN28A	LIN28	22.743	75.441	51.2	9	21	8	1.218	1.39	0.876	0.196016
P04216	Thy-1 membrane glycoprotein OS=Homo sapiens OX=9606 GN=THY1	CD90	17.935	10.132	18	2	3	2	0.783	0.465	1.684	0.39466
P16070	CD44 antigen OS=Homo sapiens OX=9606 GN=CD44	CD44	81.537	9.2369	6.6	5	5	5	0.365	0.336	1.086	0.95726
P05362	Intercellular adhesion molecule 1 OS=Homo sapiens OX=9606 GN=ICAM1	ICAM1	57.825	2.6541	3.4	2	2	2	1.055	0.73	1.445
P08571	Monocyte differentiation antigen CD14 OS=Homo sapiens OX=9606 GN=CD14	CD14	40.076	13.88	24	8	9	8	0.28	0.266	1.053	0.76852

## Sheet: Table S2
Table S2. GO functional enrichment analysis of the DEPs of the ADO2-iPSCs
GO Terms Level 1	GO Terms Description	GO Terms Level	GO Terms ID	Mapping	Background	All Mapping	All Background	Fold Enrichment	Fisher' exact test P value	-log10(p value)	Related Protein
Cellular Component	extracellular exosome	6	GO:0070062	65	1791	169	7136	1.53	7.14492e-05	4.15	P06727 Q16822 Q08043 P11274 P60174 P11586 O75487 P00966 P17900 P06239 Q9NY33 Q3LXA3 P31939 P18669 P00558 Q13724 Q9NP58 Q13510 P05783 Q9BVJ7 Q9BRA2 P52758 P48637 P12268 P13798 Q10589 P22234 Q13232 P00338 Q9H3K6 P40925 O00468 P63167 Q8IWA5 O60701 P53985 P05937 Q8NHP8 Q9Y624 P46926 Q9NTK5 Q9BUF5 P06744 O75923 O95336 P63218 Q05193 P09382 P11166 O96011 P30520 P21399 O75223 Q9UKK9 Q9NRV9 P10301 P21964 …
	extracellular vesicle	5	GO:1903561	65	1797	169	7136	1.53	7.95948e-05	4.1	P06727 Q16822 Q08043 P11274 P60174 P11586 O75487 P00966 P17900 P06239 Q9NY33 Q3LXA3 P31939 P18669 P00558 Q13724 Q9NP58 Q13510 P05783 Q9BVJ7 Q9BRA2 P52758 P48637 P12268 P13798 Q10589 P22234 Q13232 P00338 Q9H3K6 P40925 O00468 P63167 Q8IWA5 O60701 P53985 P05937 Q8NHP8 Q9Y624 P46926 Q9NTK5 Q9BUF5 P06744 O75923 O95336 P63218 Q05193 P09382 P11166 O96011 P30520 P21399 O75223 Q9UKK9 Q9NRV9 P10301 P21964 …
	extracellular organelle	4	GO:0043230	65	1797	169	7136	1.53	7.95948e-05	4.1	P06727 Q16822 Q08043 P11274 P60174 P11586 O75487 P00966 P17900 P06239 Q9NY33 Q3LXA3 P31939 P18669 P00558 Q13724 Q9NP58 Q13510 P05783 Q9BVJ7 Q9BRA2 P52758 P48637 P12268 P13798 Q10589 P22234 Q13232 P00338 Q9H3K6 P40925 O00468 P63167 Q8IWA5 O60701 P53985 P05937 Q8NHP8 Q9Y624 P46926 Q9NTK5 Q9BUF5 P06744 O75923 O95336 P63218 Q05193 P09382 P11166 O96011 P30520 P21399 O75223 Q9UKK9 Q9NRV9 P10301 P21964 …
	cytoplasmic dynein complex	12	GO:0005868	3	13	169	7136	9.74	0.0031333	2.5	Q96FJ2 P63167 O43237
	mitochondrion	8	GO:0005739	39	1087	169	7136	1.51	0.00420648	2.38	Q16822 Q969S9 P11586 P00966 P49916 P17900 Q9UDR5 Q9BQ69 P31939 P63098 Q9NP58 O43708 Q9BVV7 Q96CU9 P52758 Q96FJ2 Q13232 P05165 Q9ULZ3 Q9UJS0 P40925 P50213 Q96DC8 P63167 Q9P035 P53985 P63218 Q05193 Q96LJ7 Q96DB5 Q8WWV3 P12081 P21399 Q9BRQ6 P30566 P29728 P28838 P21964 P05091
	dynein complex	11	GO:0030286	3	18	169	7136	7.04	0.00819598	2.09	Q96FJ2 P63167 O43237
	lysosomal lumen	11	GO:0043202	5	59	169	7136	3.58	0.0125434	1.9	Q8NHP8 Q13510 O00468 O75487 P17900
	intermediate filament	11	GO:0005882	3	22	169	7136	5.76	0.0144348	1.84	Q8TDZ2 P05783 P02545
Molecular Function	catalytic activity	2	GO:0003824	105	2876	172	7097	1.51	3.16593e-08	7.5	P11274 Q15631 Q14240 P00966 Q9UDR5 P06239 O00762 Q8TDZ2 P00558 P49354 O95671 Q13724 O94808 O43708 Q9H9T3 Q8TDB6 Q13510 Q96HE7 Q9BVJ7 Q9BRA2 P52758 P48637 P13798 Q96FJ2 P22234 Q9HCJ6 Q96G46 Q9ULZ3 Q16850 P50213 Q8TCT9 Q8IUF8 Q9P035 Q8WVD3 P46926 Q9NTK5 O95336 P63218 Q05193 Q96LJ7 Q9HCN8 P48147 P12081 P30520 P52564 O75223 Q8WVY7 P10301 P21964 Q9UII4 P28838 Q13126 P05091 Q96KP4 Q16822 Q969S9 Q9P2M7 …
	ligase activity, forming carbon-nitrogen bonds	4	GO:0016879	7	31	172	7097	9.32	6.99423e-06	5.16	P48637 P22234 P11586 P17812 P00966 P30520 P05165
	oxidoreductase activity	3	GO:0016491	23	403	172	7097	2.35	9.93332e-05	4	P00338 Q16850 P40925 P50213 P11586 Q9UDR5 Q8IUF8 O60701 Q9BUP3 P31350 Q8TDZ2 Q96LJ7 O43708 Q9BV57 Q8WWV3 Q96CU9 Q96HE7 Q9BRA2 P12268 Q9HCJ6 Q8IZ83 P05091 Q96G46
	identical protein binding	4	GO:0042802	34	738	172	7097	1.9	0.000153188	3.81	P06727 Q08043 Q15631 P00966 P02545 P06239 P31939 P08069 Q15154 O43708 P17812 Q9BY32 P52758 P48637 P13798 P22234 Q10589 O14732 Q9ULZ3 P00338 Q8TCT9 A0FGR8 Q8IUF8 P53985 Q01581 Q05193 O95786 P09382 O96011 P11166 O75223 Q9UKK9 O60547 Q8WUM4
	Pyrin domain binding	5	GO:0032090	2	2	172	7097	41.26	0.000584031	3.23	Q9NX02 Q9ULZ3
	organic acid binding	4	GO:0043177	7	72	172	7097	4.01	0.00170077	2.77	P52758 P48637 Q01581 O00468 P00966 P29762 P05165
	chondroitin sulfate binding	5	GO:0035374	2	3	172	7097	27.51	0.00172411	2.76	Q14195 O00468
	exopeptidase activity	6	GO:0008238	6	54	172	7097	4.58	0.00182908	2.74	P48147 P13798 Q12765 P28838 Q96KP4 Q9NY33
Biological Process	carboxylic acid metabolic process	7	GO:0019752	31	464	169	6939	2.74	1.8629e-07	6.73	P00338 Q16822 P40925 P60174 P50213 P11586 P00966 P29762 Q9UDR5 Q9P035 O60701 P31939 P53985 P18669 P00558 P06744 O94808 Q96SU4 O43708 Q9BV57 P11166 P17812 P12081 P30520 Q96HE7 P48637 P21399 Q13126 Q9Y617 P05165 Q96KP4
	oxoacid metabolic process	6	GO:0043436	31	507	169	6939	2.51	1.30981e-06	5.88	P00338 Q16822 P40925 P60174 P50213 P11586 P00966 P29762 Q9UDR5 Q9P035 O60701 P31939 P53985 P18669 P00558 P06744 O94808 Q96SU4 O43708 Q9BV57 P11166 P17812 P12081 P30520 Q96HE7 P48637 P21399 Q13126 Q9Y617 P05165 Q96KP4
	nucleoside phosphate metabolic process	7	GO:0006753	22	322	169	6939	2.81	9.76137e-06	5.01	P00338 Q16822 Q9UJS0 P40925 P60174 P11586 P31350 P31939 P18669 Q9NTK5 P00558 P06744 O95336 P30520 P17812 Q9BY32 P12268 Q9UKK9 P30566 P29728 P22234 Q13232
	monosaccharide biosynthetic process	7	GO:0046364	7	34	169	6939	8.45	1.38658e-05	4.86	Q16822 Q9UJS0 P40925 P60174 P18669 P00558 P06744
	carbohydrate biosynthetic process	6	GO:0016051	9	65	169	6939	5.69	2.41475e-05	4.62	Q16822 Q9UJS0 P40925 P60174 P11166 P18669 O14732 P00558 P06744
	purine-containing compound biosynthetic process	6	GO:0072522	10	82	169	6939	5.01	2.65065e-05	4.58	Q9UJS0 P11586 P30520 P12268 P31939 P30566 P22234 Q13126 P29728 Q13232
	monosaccharide metabolic process	6	GO:0005996	11	114	169	6939	3.96	9.47808e-05	4.02	Q16822 Q9UJS0 P40925 P60174 P11166 Q3LXA3 Q9UKK9 P18669 P46926 P00558 P06744
	ribose phosphate metabolic process	6	GO:0019693	17	248	169	6939	2.81	0.000103194	3.99	P00338 Q9UJS0 P60174 P31939 P18669 Q9NTK5 P00558 P06744 O95336 P30520 P17812 Q9BY32 P12268 Q9UKK9 P30566 P22234 Q13232
	single-organism carbohydrate catabolic process	6	GO:0044724	8	68	169	6939	4.83	0.000223377	3.65	P00338 P60174 P17900 Q3LXA3 Q9UKK9 P18669 P00558 P06744
	cellular modified amino acid biosynthetic process	6	GO:0042398	5	26	169	6939	7.9	0.000350791	3.45	P48637 P31939 O75223 P11586 Q96KP4
	monosaccharide catabolic process	7	GO:0046365	6	40	169	6939	6.16	0.000368697	3.43	Q3LXA3 Q9UKK9 P60174 P18669 P00558 P06744
	nucleoside metabolic process	7	GO:0009116	16	252	169	6939	2.61	0.000397554	3.4	P00338 Q9UJS0 P60174 P17812 P30520 Q9BQ69 P12268 P31939 Q9UKK9 P30566 P18669 Q13126 Q9NTK5 P00558 Q13232 P06744
	hexose metabolic process	7	GO:0019318	9	99	169	6939	3.73	0.000644238	3.19	Q3LXA3 Q16822 Q9UJS0 P40925 P60174 P18669 P46926 P00558 P06744
	oxidoreduction coenzyme metabolic process	6	GO:0006733	8	83	169	6939	3.96	0.000874807	3.06	P00338 Q16822 P40925 P60174 P18669 P00558 O95336 P06744

## Sheet: Table S3
Table S3. KEGG functional enrichment analysis of the DEPs of the ADO2-iPSCs
KEGG pathway	Mapping	Background	All Mapping	All Background	Fold enrichment	Fisher's exact test p value	-log10(p value)	Related proteins
hsa01100 Metabolic pathways	41	724	91	3397	2.11	2.38293e-07	6.62	Q16822 P60174 P11586 P00966 Q9UDR5 Q3LXA3 P31939 P18669 P00558 Q13724 O94808 O43708 Q9BV57 Q13510 P17812 Q9BY32 P12268 P22234 Q13232 O14732 P05165 P00338 P40925 Q16850 P50213 P31350 O60701 Q01581 P46926 P06744 O95336 P30520 P21399 P30566 Q9Y617 Q13126 P28838 P21964 P05091 O60547 Q96KP4
hsa01200 Carbon metabolism	11	94	91	3397	4.37	3.07453e-05	4.51	P40925 P60174 P50213 Q3LXA3 P21399 P18669 Q9Y617 P00558 P06744 P05165 O95336
hsa00010 Glycolysis / Gluconeogenesis	7	44	91	3397	5.94	0.00013413	3.87	P00338 Q16822 P60174 P18669 P00558 P05091 P06744
hsa01230 Biosynthesis of amino acids	7	58	91	3397	4.51	0.000775665	3.11	P21399 P60174 P50213 P18669 Q9Y617 P00558 P00966
hsa00230 Purine metabolism	9	102	91	3397	3.29	0.00140817	2.85	P12268 P31350 P31939 Q9UKK9 P30566 P22234 Q13232 P30520 Q9BY32
hsa00250 Alanine, aspartate and glutamate metabolism	4	22	91	3397	6.79	0.00243582	2.61	O94808 P30566 P00966 P30520
hsa00520 Amino sugar and nucleotide sugar metabolism	5	39	91	3397	4.79	0.00346345	2.46	O60701 O94808 P46926 P06744 O60547
hsa00020 Citrate cycle (TCA cycle)	4	26	91	3397	5.74	0.00458717	2.34	Q16822 P21399 P40925 P50213
hsa00620 Pyruvate metabolism	4	30	91	3397	4.98	0.00775022	2.11	P00338 Q16822 P40925 P05091
hsa00270 Cysteine and methionine metabolism	4	32	91	3397	4.67	0.00976416	2.01	P00338 P40925 Q9BV57 Q13126
hsa00053 Ascorbate and aldarate metabolism	2	6	91	3397	12.44	0.00992605	2	O60701 P05091
hsa04922 Glucagon signaling pathway	5	57	91	3397	3.27	0.0172745	1.76	P00338 Q16822 P63098 P18669 P11166
hsa00630 Glyoxylate and dicarboxylate metabolism	3	21	91	3397	5.33	0.0174419	1.76	P21399 P40925 P05165
hsa00983 Drug metabolism - other enzymes	4	38	91	3397	3.93	0.0177469	1.75	P12268 P31350 Q13232 Q9BY32
hsa00051 Fructose and mannose metabolism	3	25	91	3397	4.48	0.0279339	1.55	Q3LXA3 P60174 O60547
hsa00340 Histidine metabolism	2	11	91	3397	6.79	0.0333605	1.48	P05091 Q96KP4
hsa04962 Vasopressin-regulated water reabsorption	3	29	91	3397	3.86	0.0411155	1.39	Q96FJ2 P63167 O43237
hsa00330 Arginine and proline metabolism	3	30	91	3397	3.73	0.0448228	1.35	P28838 P05091 Q96KP4
hsa00350 Tyrosine metabolism	2	13	91	3397	5.74	0.0457037	1.34	O43708 P21964
hsa04964 Proximal tubule bicarbonate reclamation	2	13	91	3397	5.74	0.0457037	1.34	Q16822 P40925

## Sheet: Table S4
Table S4.Protein domain functional enrichment analysis of the DEPs of the ADO2-iPSCs
Domain Description	Mapping	Background	All Mapping	All Backgroud	Fold enrichment	Fisher's exact test p value	-log10(P value)	Related Protein
NAD(P)-binding domain	10	110	142	6060	3.88	0.000230843	3.64	P00338 P40925 Q96LJ7 Q8WWV3 P11586 Q9UDR5 Q9BUP3 O60701 Q9HCJ6 O60547
Glucosamine/galactosamine-6-phosphate isomerase	2	4	142	6060	21.34	0.00317184	2.5	P46926 O95336
Lactate dehydrogenase/glycoside hydrolase, family 4, C-terminal	2	5	142	6060	17.07	0.00520526	2.28	P00338 P40925
Lactate/malate dehydrogenase, N-terminal	2	5	142	6060	17.07	0.00520526	2.28	P00338 P40925
DAPIN domain	2	5	142	6060	17.07	0.00520526	2.28	Q9NX02 Q9ULZ3
Lactate/malate dehydrogenase, C-terminal	2	5	142	6060	17.07	0.00520526	2.28	P00338 P40925
Peptidase S9, prolyl oligopeptidase, catalytic domain	2	6	142	6060	14.23	0.00768825	2.11	P48147 P13798
Alcohol dehydrogenase, N-terminal	2	9	142	6060	9.48	0.0176197	1.75	Q8WWV3 Q9HCJ6
Aldolase-type TIM barrel	3	24	142	6060	5.33	0.0177833	1.75	P12268 P60174 Q96G46
EF-hand domain	6	90	142	6060	2.85	0.0185284	1.73	Q15293 Q9UJS0 Q08043 P05937 P63098 P05976
Pre-ATP-grasp domain	2	10	142	6060	8.54	0.0216897	1.66	P48637 P05165
Polyketide synthase, enoylreductase domain	2	11	142	6060	7.76	0.0261073	1.58	Q8WWV3 Q9HCJ6
Coatomer/clathrin adaptor appendage, Ig-like subdomain	2	11	142	6060	7.76	0.0261073	1.58	Q9UJY4 Q9Y678
Death-like domain	3	29	142	6060	4.41	0.0295004	1.53	Q9NX02 O95786 Q9ULZ3
Aldehyde dehydrogenase domain	2	13	142	6060	6.57	0.0359127	1.44	Q8IZ83 P05091
Aldehyde/histidinol dehydrogenase	2	13	142	6060	6.57	0.0359127	1.44	Q8IZ83 P05091
Anticodon-binding	2	13	142	6060	6.57	0.0359127	1.44	Q9P2K8 P12081
Aldehyde dehydrogenase N-terminal domain	2	13	142	6060	6.57	0.0359127	1.44	Q8IZ83 P05091
ATP-grasp fold, subdomain 2	2	13	142	6060	6.57	0.0359127	1.44	P22234 P05165
Aldehyde dehydrogenase, C-terminal	2	13	142	6060	6.57	0.0359127	1.44	Q8IZ83 P05091
GroES-like	2	14	142	6060	6.1	0.0412659	1.38	Q8WWV3 Q9HCJ6
EF-hand domain pair	6	111	142	6060	2.31	0.0454197	1.34	Q15293 Q9UJS0 Q08043 P05937 P63098 P05976
MIF4G-like domain	2	15	142	6060	5.69	0.0468973	1.33	Q53EL6 Q9Y6E2
Metal-dependent hydrolase	2	15	142	6060	5.69	0.0468973	1.33	Q6P1N9 Q14195

## Sheet: Table S5
Table S5. GO functional enrichment analysis of the differently Khib-modifed proteins of the ADO2-iPSCs
GO Terms Level 1	GO Terms Description	GO Terms Level	GO Terms ID	Mapping	Background	All Mapping	All Background	Fold Enrichment	Fisher' exact test P value	-log10(p value)	Related Protein
Cellular Component	cytoplasmic vesicle lumen	10	GO:0060205	78	120	361	1027	1.85	1.23523e-12	11.91	O15511 P00747 P18206 P61160 Q9Y376 P02766 Q13464 P02675 P05155 P01011 Q12905 Q99536 Q86VP6 P14174 P02776 Q14624 P14618 P07741 Q92619 Q01518 P01009 P07996 P02679 P02788 P09429 P12956 P00488 P12814 Q14019 P02763 P68871 P02647 P08238 P27797 Q9UQ80 P04075 P02790 P17858 Q14204 P02775 Q13813 P80511 P11142 P18669 P78371 P02749 Q14974 P02765 P01024 P20618 P00738 P12268 P01023 P02671 P05164 P61626 P04040 …
	vesicle lumen	5	GO:0031983	78	120	361	1027	1.85	1.23523e-12	11.91	O15511 P00747 P18206 P61160 Q9Y376 P02766 Q13464 P02675 P05155 P01011 Q12905 Q99536 Q86VP6 P14174 P02776 Q14624 P14618 P07741 Q92619 Q01518 P01009 P07996 P02679 P02788 P09429 P12956 P00488 P12814 Q14019 P02763 P68871 P02647 P08238 P27797 Q9UQ80 P04075 P02790 P17858 Q14204 P02775 Q13813 P80511 P11142 P18669 P78371 P02749 Q14974 P02765 P01024 P20618 P00738 P12268 P01023 P02671 P05164 P61626 P04040 …
	secretory granule lumen	11	GO:0034774	71	112	361	1027	1.8	9.98459e-11	10	O15511 P00747 P18206 P61160 Q9Y376 P02766 Q13464 P02675 P05155 P01011 Q12905 Q99536 Q86VP6 P14174 P02776 Q14624 P14618 P07741 Q92619 Q01518 P01009 P07996 P02679 P09429 P12956 P02788 P00488 P12814 Q14019 P02763 P02647 P08238 Q9UQ80 P04075 P17858 Q13813 P02775 Q14204 P80511 P18669 P11142 P78371 P02749 Q14974 P02765 P01024 P20618 P00738 P12268 P01023 P02671 P05164 P61626 P04040 O43707 Q9UJU6 P41218 …
	cytoplasmic vesicle part	9	GO:0044433	114	215	361	1027	1.51	1.06389e-09	8.97	O15511 P00747 P18206 P61160 Q9Y376 P02766 Q13464 P61224 P02675 P30101 P05155 P01011 P61981 Q12905 Q99536 Q86VP6 P14174 P08133 P04083 P31146 P02776 P16671 Q14624 P14618 P07741 Q92619 P61026 Q01518 P01009 Q00610 Q9UNF0 P02679 P07996 P02788 P09429 P12956 P00488 Q9Y678 P12814 Q14019 P51149 Q9P0L0 P08238 P02647 P02763 P68871 P27797 Q9UQ80 Q9UN37 P04075 Q9NX76 P02790 P17858 P63000 Q9NZN3 Q14204 P02775 …
	secretory granule	10	GO:0030141	94	169	361	1027	1.58	1.97578e-09	8.7	O15511 P00747 P18206 P61160 Q9Y376 P02766 Q13464 P61224 P02675 P05155 P01011 Q12905 Q99536 Q86VP6 P14174 P02776 P16671 Q14624 Q86YW5 P14618 P07741 Q92619 P61026 Q01518 P01009 P07996 P02679 P02788 P09429 P12956 P00488 P12814 Q14019 P51149 Q9P0L0 P08238 P02647 P02763 P68871 P27797 Q9UQ80 P04075 Q9NX76 P17858 P63000 Q14204 P02775 Q13813 P41250 P80511 P11142 P18669 P78371 P02749 P27105 Q14974 P02765 …
	secretory vesicle	9	GO:0099503	96	177	361	1027	1.54	8.15944e-09	8.09	O15511 P00747 P18206 P61160 Q9Y376 P02766 Q13464 P61224 P02675 P05155 P01011 Q12905 Q99536 Q86VP6 P14174 P02776 P16671 Q14624 Q86YW5 P14618 P07741 Q92619 P61026 Q01518 P01009 P07996 P02679 Q14141 P02788 P09429 P12956 P00488 P12814 Q14019 P51149 Q9P0L0 P08238 P02647 P02763 P68871 P27797 Q9UQ80 P04075 Q9NX76 P17858 P63000 Q14204 P02775 Q13813 P41250 P80511 P11142 P18669 P78371 P37840 P02749 P27105 …
	cell-substrate junction	3	GO:0030055	75	132	361	1027	1.62	4.07726e-08	7.39	O15511 P08670 P18206 P61160 P61247 P30101 P61978 P61981 P35579 O15145 P08133 P39023 P04083 Q15404 P62249 P07237 P46781 P13796 P61026 P06748 Q01518 P04216 Q00610 Q9UNF0 Q02878 Q9HBI1 O15144 P46777 P07737 P12814 Q9ULV4 P27797 Q8WUM4 P36873 P67936 Q15149 P63000 Q9NZN3 Q13045 P11142 O15143 P63104 Q9UL25 P15311 P62888 Q13642 P61353 P38646 P11021 P61158 Q13418 P18124 P60953 P48059 P04040 O00151 O43707 …
	focal adhesion	6	GO:0005925	75	132	361	1027	1.62	4.07726e-08	7.39	O15511 P08670 P18206 P61160 P61247 P30101 P61978 P61981 P35579 O15145 P08133 P39023 P04083 Q15404 P62249 P07237 P46781 P13796 P61026 P06748 Q01518 P04216 Q00610 Q9UNF0 Q02878 Q9HBI1 O15144 P46777 P07737 P12814 Q9ULV4 P27797 Q8WUM4 P36873 P67936 Q15149 P63000 Q9NZN3 Q13045 P11142 O15143 P63104 Q9UL25 P15311 P62888 Q13642 P61353 P38646 P11021 P61158 Q13418 P18124 P60953 P48059 P04040 O00151 O43707 …
Molecular Function	actin binding	5	GO:0003779	44	74	360	1022	1.69	8.7381e-06	5.06	P67936 O15511 P04075 Q15149 P18206 P61160 Q13045 Q7Z406 Q13813 O15143 P35580 P15311 P35579 O15145 P09493 P47755 O75083 P31146 P02549 Q27J81 P13796 P61158 Q01518 O43707 Q9UJU6 P60981 Q01082 O60610 Q9HBI1 O15144 Q9Y490 P11277 P07737 Q9H939 P12814 P21333 Q14019 Q9ULV4 P02774 P52907 Q99439 P13797 P26038 P59998
	glycoprotein binding	4	GO:0001948	13	15	360	1022	2.46	5.42631e-05	4.27	P21333 P08670 P02749 P18206 P04275 P01009 P07996 P27824 P08238 P25311 P27797 P61769 P11021
	structural constituent of cytoskeleton	3	GO:0005200	15	22	360	1022	1.94	0.00150705	2.82	P61158 O15511 P08670 O15145 P09493 P61160 Q01082 Q13813 O15144 O15143 Q9Y490 P02549 P26038 P59998 P11277
	serine hydrolase activity	4	GO:0017171	11	15	360	1022	2.08	0.0028124	2.55	P00747 P01024 P00738 P01780 P01859 P00751 P02788 P0C0L5 P29144 P01861 P01834
	serine-type peptidase activity	6	GO:0008236	11	15	360	1022	2.08	0.0028124	2.55	P00747 P01024 P00738 P01780 P01859 P00751 P02788 P0C0L5 P29144 P01861 P01834
	serine-type endopeptidase activity	7	GO:0004252	11	15	360	1022	2.08	0.0028124	2.55	P00747 P01024 P00738 P01780 P01859 P00751 P02788 P0C0L5 P29144 P01861 P01834
	MHC protein complex binding	5	GO:0023023	5	5	360	1022	2.84	0.00532598	2.27	P08238 P11142 P62258 P07900 P14618
	MHC class II protein complex binding	6	GO:0023026	5	5	360	1022	2.84	0.00532598	2.27	P08238 P11142 P62258 P07900 P14618
Biological Process	secretion by cell	7	GO:0032940	100	182	353	1008	1.57	8.87966e-10	9.05	O15511 P00747 P18206 P61160 Q9Y376 P02766 Q13464 P61224 P02675 P05155 P01011 P35580 Q12905 Q99536 Q86VP6 P14174 P04083 P31146 P02776 P16671 Q14624 P14618 P07741 Q92619 P61026 Q01518 P01009 P07996 P02679 P02788 P09429 P12956 P00488 P12814 Q14019 P51149 Q9P0L0 P08238 P02647 P02763 P68871 P07948 Q9UQ80 P04075 Q9NX76 P17858 P63000 Q14204 P02775 Q13813 P80511 P11142 P18669 P78371 P37802 P02749 P27105 …
	secretion	6	GO:0046903	101	186	353	1008	1.55	1.78784e-09	8.75	O15511 P00747 P00918 P18206 P61160 Q9Y376 P02766 Q13464 P61224 P02675 P05155 P01011 P35580 Q12905 Q99536 Q86VP6 P14174 P04083 P31146 P02776 P16671 Q14624 P14618 P07741 Q92619 P61026 Q01518 P01009 P07996 P02679 P02788 P09429 P12956 P00488 P12814 Q14019 P51149 Q9P0L0 P08238 P02647 P02763 P68871 P07948 Q9UQ80 P04075 Q9NX76 P17858 P63000 Q14204 P02775 Q13813 P80511 P11142 P18669 P78371 P37802 P02749 …
	actin cytoskeleton organization	6	GO:0030036	46	71	353	1008	1.85	1.11301e-07	6.95	P67936 O15511 P04075 P63000 P61160 Q13045 Q7Z406 Q13464 O15143 P62826 P35580 P15311 P35579 O15145 P09493 P04083 O75083 P31146 P02549 Q27J81 P13796 P61158 P60953 P55160 Q01518 O43707 P60981 O60610 Q9UNF0 Q9HBI1 O15144 Q9Y490 P07737 P21333 P12814 Q9ULV4 P06702 P08567 P14625 Q99439 P27797 O75116 P13797 P59998 Q8WUM4 P61586
	myeloid leukocyte activation	6	GO:0002274	72	130	353	1008	1.58	2.8148e-07	6.55	O15511 P18206 P61160 Q9Y376 P02766 Q13464 P61224 P01011 Q12905 Q99536 Q86VP6 P14174 P16671 P14618 P07741 Q92619 P61026 Q01518 P01009 P09429 P12956 P02788 Q14019 P51149 Q9P0L0 P02763 P68871 P08238 P07948 Q9UQ80 Q9NX76 P04075 P63000 P17858 Q14204 Q13813 P02775 P80511 P18669 P11142 P78371 P37840 P27105 Q14974 P02765 P01024 P20618 P00738 P12268 P05164 P61626 P55160 P04040 Q9UJU6 P63167 O60610 P41218 …
	neutrophil mediated immunity	6	GO:0002446	70	126	353	1008	1.59	3.66067e-07	6.44	O15511 P18206 P61160 Q9Y376 P02766 Q13464 P61224 P01011 Q12905 Q99536 Q86VP6 P14174 P16671 P14618 P07741 Q92619 P61026 Q01518 P01009 P09429 P12956 P02788 Q14019 P51149 Q9P0L0 P02763 P68871 P08238 Q9UQ80 Q9NX76 P04075 P63000 P17858 Q13813 P02775 Q14204 P80511 P18669 P11142 P78371 P27105 Q14974 P02765 P01024 P20618 P00738 P12268 O75083 P05164 P61626 P55160 P04040 Q9UJU6 P63167 O60610 P41218 P07900 …
	granulocyte activation	7	GO:0036230	69	125	353	1008	1.58	6.38625e-07	6.19	O15511 P18206 P61160 Q9Y376 P02766 Q13464 P61224 P01011 Q12905 Q99536 Q86VP6 P14174 P16671 P14618 P07741 Q92619 P61026 Q01518 P01009 P09429 P12956 P02788 Q14019 P51149 Q9P0L0 P02763 P68871 P08238 Q9UQ80 Q9NX76 P04075 P63000 P17858 Q13813 P02775 Q14204 P80511 P18669 P11142 P78371 P27105 Q14974 P02765 P01024 P20618 P00738 P12268 P05164 P61626 P55160 P04040 Q9UJU6 P63167 O60610 P41218 P07900 P06744 …
	leukocyte activation involved in immune response	6	GO:0002366	72	133	353	1008	1.55	9.72195e-07	6.01	O15511 P18206 P61160 Q9Y376 P02766 Q13464 P61224 P01011 Q12905 Q99536 Q86VP6 P14174 P31146 P16671 P14618 P13796 P07741 Q92619 P61026 Q01518 P01009 P09429 P12956 P02788 Q14019 P51149 Q9P0L0 P02763 P68871 P08238 P07948 Q9UQ80 Q9NX76 P04075 P63000 P17858 Q14204 Q13813 P02775 P80511 P18669 P11142 P78371 P27105 Q14974 P02765 P01024 P20618 P00738 P12268 P05164 P61626 P55160 P04040 Q9UJU6 P63167 O60610 …
	endocytosis	6	GO:0006897	49	84	353	1008	1.67	4.39471e-06	5.36	O15511 P02790 P63000 P61160 O15143 Q99961 P01834 P15311 P37840 P35579 Q15084 P02765 P01876 O15145 Q15075 P00738 P01859 P27824 P04083 Q15036 P31146 P16671 P61158 P60953 P55160 Q01518 Q92598 Q9UJU6 Q00610 Q9UNF0 P07996 P09429 O15144 P69905 P07900 P04114 Q9ULV4 Q9UBW5 P14625 P51149 P01780 P68871 P02647 P08238 P27797 P0C0L5 P07948 P01861 P59998
	blood coagulation	6	GO:0007596	35	57	353	1008	1.75	2.61225e-05	4.58	P00747 P63000 Q9NZN3 P18206 P02675 Q71DI3 P63104 P05155 P35579 P24844 P02749 P47755 P01023 P02776 P02671 P16671 Q86YW5 Q13418 P22694 P60953 P01009 P02679 P69892 P00488 Q9Y490 Q86UX7 P21333 P08567 P21291 P04275 P52907 P68871 P05106 P07948 P61586
	receptor-mediated endocytosis	7	GO:0006898	22	32	353	1008	1.96	8.18736e-05	4.09	P02790 Q01518 Q92598 Q9UJU6 Q00610 P69905 P07900 Q99961 P01834 P04114 P14625 P37840 P15311 P01876 P00738 P01780 P27824 P68871 P02647 Q15036 P27797 P16671
	regulation of vesicle-mediated transport	6	GO:0060627	32	53	353	1008	1.72	9.65812e-05	4.02	P33176 Q9UN37 P63000 P61224 P02675 Q9UL25 P61978 P15311 P37840 P02765 O00194 P01024 P04083 Q15036 P31146 P02671 P16671 P02654 P55160 P16615 O43707 P02679 Q9UNF0 P02787 P51149 P07355 P07948 P0C0L5 P27797 P61769 P26038 Q8WUM4
	phagocytosis	7	GO:0006909	29	47	353	1008	1.76	0.00012116	3.92	P61158 O15511 P55160 P60953 P63000 P61160 P07996 P09429 O15144 P07900 O15143 P01834 Q9ULV4 Q9UBW5 P35579 Q15084 P01876 O15145 P51149 P01780 P01859 P04083 P08238 P31146 P0C0L5 P07948 P01861 P16671 P59998
	protein activation cascade	6	GO:0072376	17	23	353	1008	2.11	0.00013884	3.86	P02679 P02675 P00488 P01834 P05155 P10909 P02749 P01876 P04275 P01024 P01780 P00751 P01859 P01023 P0C0L5 P01861 P02671
	actin filament organization	7	GO:0007015	26	41	353	1008	1.81	0.000145493	3.84	P67936 P61158 P13796 O15511 P04075 P60953 P63000 Q01518 P61160 O43707 O60610 P60981 O15144 O15143 P21333 P12814 P15311 P14625 O15145 P09493 O75083 P31146 P13797 P02549 P59998 P61586

## Sheet: Table S6
Table S6. KEGG functional enrichment analysis of the differently Khib-modifed proteins of the ADO2-iPSCs
KEGG pathway	Mapping	Background	All Mapping	All Background	Fold enrichment	Fisher's exact test p value	-log10(p value)	Related proteins
hsa05132 Salmonella infection	16	21	242	677	2.13	0.000149682	3.82	O15511 P60953 P63000 Q7Z406 Q14204 Q13464 O15144 O15143 P07737 P21333 P35579 P35580 P51149 O15145 O75116 P59998
hsa04610 Complement and coagulation cascades	13	16	242	677	2.27	0.0002217	3.65	P00747 P10909 P01024 P04275 P01009 P02679 P00751 P01023 P02675 P00488 P0C0L5 P02671 P05155
hsa04612 Antigen processing and presentation	10	12	242	677	2.33	0.000931838	3.03	P0DMV9 P08238 P27824 P30101 P11142 P27797 P07900 Q9UL46 P61769 P11021
hsa04810 Regulation of actin cytoskeleton	25	42	242	677	1.67	0.00102277	2.99	O15511 P55160 P60953 P63000 P18206 O43707 O60610 Q7Z406 Q13464 O15144 O15143 P07737 P12814 P35580 P15311 P35579 P24844 O15145 P48426 P05106 O75116 P26038 P59998 P36873 P61586
hsa04510 Focal adhesion	20	32	242	677	1.75	0.00146194	2.84	Q13418 P60953 P63000 P18206 O43707 O60610 P07996 Q13464 P61224 Q9HBI1 Q9Y490 P12814 P21333 P24844 P07942 P04275 P05106 O75116 P61586 P36873
hsa04979 Cholesterol metabolism	8	9	242	677	2.49	0.00153315	2.81	P06727 P02652 Q9Y277 P02749 Q9P0L0 P02647 P16671 P04114
hsa04144 Endocytosis	21	37	242	677	1.59	0.00595263	2.23	O15511 P33176 Q9UN37 P61026 P60953 Q9NZN3 Q00610 P11142 O15144 O15143 Q99961 P0DMV9 P51149 Q15075 O15145 P52907 P47755 Q9Y371 P59998 Q8WUM4 P61586
hsa04530 Tight junction	18	33	242	677	1.53	0.0184222	1.73	P61158 P22694 P60953 P63000 P61160 O43707 Q7Z406 Q13464 Q0VF96 P60660 P12814 P35579 P15311 P35580 P24844 O75116 P26038 P61586
hsa04918 Thyroid hormone synthesis	7	10	242	677	1.96	0.0283838	1.55	P02766 P22694 P27824 P14625 P13667 P00390 P11021
hsa04670 Leukocyte transendothelial migration	13	23	242	677	1.58	0.0313055	1.5	P12814 P15311 P60953 P24844 P63000 P18206 P04216 O43707 Q13464 P61224 O75116 P26038 P61586
hsa04270 Vascular smooth muscle contraction	10	17	242	677	1.65	0.0422164	1.37	P22694 P35580 P35579 P24844 Q7Z406 Q13464 O75116 P60660 P61586 P36873
hsa04977 Vitamin digestion and absorption	3	3	242	677	2.8	0.0453111	1.34	P06727 P02647 P04114

## Sheet: Table S7
Table S7.Protein domain functional enrichment analysis of the differently Khib-modifed proteins of the ADO2-iPSCs
Domain Description	Mapping	Background	All Mapping	All Backgroud	Fold enrichment	Fisher's exact test p value	-log10(P value)	Related Protein
Calponin homology domain	12	18	314	897	1.9	0.00572819	2.24	Q15555 P13796 P21333 P12814 Q15149 P37802 O43707 Q99439 Q01082 Q9HBI1 P13797 P11277
Immunoglobulin C1-set	9	13	314	897	1.98	0.0120436	1.92	P0DOX5 P01876 P0DOY3 P0DOX8 P01859 P25311 P61769 P01861 P01834
Immunoglobulin-like fold	15	26	314	897	1.65	0.0137733	1.86	P21333 P0DOX5 P01876 P04216 P0DOY3 P01780 P0DOX8 P01859 P25311 P08575 P00488 P01861 P61769 Q86YW5 P01834
EF-hand, Ca insensitive	4	4	314	897	2.86	0.0148295	1.83	P12814 Q13813 P02549 O43707
Alpha-2-macroglobulin, thiol-ester bond-forming	3	3	314	897	2.86	0.042629	1.37	P01023 P0C0L5 P01024
Fibrinogen, alpha/beta/gamma chain, coiled coil domain	3	3	314	897	2.86	0.042629	1.37	P02679 P02675 P02671
Alpha-2-macroglobulin, N-terminal 2	3	3	314	897	2.86	0.042629	1.37	P01023 P0C0L5 P01024
Alpha-macroglobulin, receptor-binding	3	3	314	897	2.86	0.042629	1.37	P01023 P0C0L5 P01024
FCH domain	3	3	314	897	2.86	0.042629	1.37	Q9UNF0 Q9H939 Q92619
F-BAR domain	3	3	314	897	2.86	0.042629	1.37	Q9UNF0 Q9H939 Q92619
Alpha-macroglobulin complement component	3	3	314	897	2.86	0.042629	1.37	P01023 P0C0L5 P01024
Myosin, N-terminal, SH3-like	3	3	314	897	2.86	0.042629	1.37	Q7Z406 P35579 P35580
Alpha-2-macroglobulin	3	3	314	897	2.86	0.042629	1.37	P01023 P0C0L5 P01024
BAR domain	3	3	314	897	2.86	0.042629	1.37	Q9UBW5 Q9Y371 Q99961
Alpha-2-macroglobulin, N-terminal	3	3	314	897	2.86	0.042629	1.37	P01023 P0C0L5 P01024
Thiolase-like	3	3	314	897	2.86	0.042629	1.37	P49327 P55084 P42765
Terpenoid cyclases/protein prenyltransferase alpha-alpha toroid	3	3	314	897	2.86	0.042629	1.37	P01023 P0C0L5 P01024
Fibrinogen, alpha/beta/gamma chain, C-terminal globular, subdomain 2	3	3	314	897	2.86	0.042629	1.37	P02679 P02675 P02671
Fibrinogen, alpha/beta/gamma chain, C-terminal globular domain	3	3	314	897	2.86	0.042629	1.37	P02679 P02675 P02671
Fibrinogen, alpha/beta/gamma chain, C-terminal globular, subdomain 1	3	3	314	897	2.86	0.042629	1.37	P02679 P02675 P02671
Immunoglobulin-like domain	12	22	314	897	1.56	0.045379	1.34	P0DOX5 P01876 P04216 P0DOY3 P01780 P0DOX8 P01859 P25311 P01861 P61769 P01834 Q86YW5
